# Supplementary material for: Suppressive Effect of Bioactive Extracts of Bacillus sp. H8-1 and Bacillus sp. K203 on Tomato Wilt Caused by Clavibacter michiganensis subsp. michiganensis
Source: Microorganisms. 2022 Feb 9;10(2):403. doi: 10.3390/microorganisms10020403 (PMC8880269; doi:10.3390/microorganisms10020403)
Supplement: Supplementary file 1 [file microorganisms-10-00403-s001.zip]

Archive with 1 entries (1 files):
- microorganisms-1546066-SI.pdf
